# Supplementary material for: Structure–Activity Relationships and Evaluation of 2-(Heteroaryl-cycloalkyl)-1H-indoles as Tauopathy Positron Emission Tomography Radiotracers
Source: J Med Chem. 2025 Mar 11;68(6):6462–92. doi: 10.1021/acs.jmedchem.4c02988 (PMC11956013; doi:10.1021/acs.jmedchem.4c02988)
Supplement: Supplementary file 1 — jm4c02988_si_001.xlsx [file jm4c02988_si_001.xlsx]

## Sheet: Sheet1
ASSAY NUMBER	ASSAY NAME	STUDY NUMBER	CLIENT COMPOUND ID	COMPOUND CONCENTRATION	CONCENTRATION UNIT	ADMINISTRATION ROUTE	ASSAY TIME POINT	RESPONSE/READOUT	MEASUREMENT	UNITS VALUE	VALUE	Flag
3844	mGluR5 (h) (agonist radioligand)	FR095-0044655	JSS20-183A	1.0E-05	M	NA	NA	Specific binding	% Inhibition	%	-1.20E+01
3844	mGluR5 (h) (agonist radioligand)	FR095-0044655	L-Quisqualate		NA	NA	NA	Specific binding	Concurrent IC50	M	4.26E-08
3844	mGluR5 (h) (agonist radioligand)	FR095-0044655	L-Quisqualate		NA	NA	NA	Specific binding	Concurrent Ki	M	1.11E-08
3844	mGluR5 (h) (agonist radioligand)	FR095-0044655	L-Quisqualate		NA	NA	NA	Specific binding	nH	NA	1.17422
439	5-HT transporter (h) (antagonist radioligand)	FR095-0044655	imipramine		NA	NA	NA	Specific binding	Concurrent IC50	M	3.30E-09
439	5-HT transporter (h) (antagonist radioligand)	FR095-0044655	imipramine		NA	NA	NA	Specific binding	Concurrent Ki	M	1.52E-09
439	5-HT transporter (h) (antagonist radioligand)	FR095-0044655	imipramine		NA	NA	NA	Specific binding	nH	NA	0.92414
439	5-HT transporter (h) (antagonist radioligand)	FR095-0044655	JSS20-183A	1.0E-05	M	NA	NA	Specific binding	% Inhibition	%	-9.53E+00
131	5-HT1A (h) (agonist radioligand)	FR095-0044655	8-OH-DPAT		NA	NA	NA	Specific binding	Concurrent IC50	M	1.08E-09
131	5-HT1A (h) (agonist radioligand)	FR095-0044655	8-OH-DPAT		NA	NA	NA	Specific binding	Concurrent Ki	M	5.38E-10
131	5-HT1A (h) (agonist radioligand)	FR095-0044655	8-OH-DPAT		NA	NA	NA	Specific binding	nH	NA	1.81438
131	5-HT1A (h) (agonist radioligand)	FR095-0044655	JSS20-183A	1.0E-05	M	NA	NA	Specific binding	% Inhibition	%	11.4159
4376	5-HT1B (h) (antagonist radioligand)	FR095-0044655	JSS20-183A	1.0E-05	M	NA	NA	Specific binding	% Inhibition	%	-1.91E+01
4376	5-HT1B (h) (antagonist radioligand)	FR095-0044655	Serotonine		NA	NA	NA	Specific binding	Concurrent IC50	M	3.30E-07
4376	5-HT1B (h) (antagonist radioligand)	FR095-0044655	Serotonine		NA	NA	NA	Specific binding	Concurrent Ki	M	1.47E-07
4376	5-HT1B (h) (antagonist radioligand)	FR095-0044655	Serotonine		NA	NA	NA	Specific binding	nH	NA	1.52127
471	5-HT2A (h) (agonist radioligand)	FR095-0044655	(±)DOI		NA	NA	NA	Specific binding	Concurrent IC50	M	3.59E-10
471	5-HT2A (h) (agonist radioligand)	FR095-0044655	(±)DOI		NA	NA	NA	Specific binding	Concurrent Ki	M	2.69E-10
471	5-HT2A (h) (agonist radioligand)	FR095-0044655	(±)DOI		NA	NA	NA	Specific binding	nH	NA	0.91572
471	5-HT2A (h) (agonist radioligand)	FR095-0044655	JSS20-183A	1.0E-05	M	NA	NA	Specific binding	% Inhibition	%	1.04462
1333	5-HT2B (h) (agonist radioligand)	FR095-0044655	(±)DOI		NA	NA	NA	Specific binding	Concurrent IC50	M	3.51E-09
1333	5-HT2B (h) (agonist radioligand)	FR095-0044655	(±)DOI		NA	NA	NA	Specific binding	Concurrent Ki	M	1.75E-09
1333	5-HT2B (h) (agonist radioligand)	FR095-0044655	(±)DOI		NA	NA	NA	Specific binding	nH	NA	0.84746
1333	5-HT2B (h) (agonist radioligand)	FR095-0044655	JSS20-183A	1.0E-05	M	NA	NA	Specific binding	% Inhibition	%	44.5993
1003	5-HT2C (h) (agonist radioligand)	FR095-0044655	(±)DOI		NA	NA	NA	Specific binding	Concurrent IC50	M	6.68E-10
1003	5-HT2C (h) (agonist radioligand)	FR095-0044655	(±)DOI		NA	NA	NA	Specific binding	Concurrent Ki	M	6.02E-10
1003	5-HT2C (h) (agonist radioligand)	FR095-0044655	(±)DOI		NA	NA	NA	Specific binding	nH	NA	0.98434
1003	5-HT2C (h) (agonist radioligand)	FR095-0044655	JSS20-183A	1.0E-05	M	NA	NA	Specific binding	% Inhibition	%	5.81729
411	5-HT3 (h) (antagonist radioligand)	FR095-0044655	JSS20-183A	1.0E-05	M	NA	NA	Specific binding	% Inhibition	%	0.43116
411	5-HT3 (h) (antagonist radioligand)	FR095-0044655	MDL 72222		NA	NA	NA	Specific binding	Concurrent IC50	M	9.38E-09
411	5-HT3 (h) (antagonist radioligand)	FR095-0044655	MDL 72222		NA	NA	NA	Specific binding	Concurrent Ki	M	6.54E-09
411	5-HT3 (h) (antagonist radioligand)	FR095-0044655	MDL 72222		NA	NA	NA	Specific binding	nH	NA	1.11464
501	5-HT4e (h) (antagonist radioligand)	FR095-0044655	JSS20-183A	1.0E-05	M	NA	NA	Specific binding	% Inhibition	%	10.412
501	5-HT4e (h) (antagonist radioligand)	FR095-0044655	serotonin		NA	NA	NA	Specific binding	Concurrent IC50	M	2.19E-07
501	5-HT4e (h) (antagonist radioligand)	FR095-0044655	serotonin		NA	NA	NA	Specific binding	Concurrent Ki	M	7.31E-08
501	5-HT4e (h) (antagonist radioligand)	FR095-0044655	serotonin		NA	NA	NA	Specific binding	nH	NA	0.8128
144	5-HT7 (h) (agonist radioligand)	FR095-0044655	JSS20-183A	1.0E-05	M	NA	NA	Specific binding	% Inhibition	%	-1.16E+00
144	5-HT7 (h) (agonist radioligand)	FR095-0044655	serotonin		NA	NA	NA	Specific binding	Concurrent IC50	M	4.74E-10
144	5-HT7 (h) (agonist radioligand)	FR095-0044655	serotonin		NA	NA	NA	Specific binding	Concurrent Ki	M	1.73E-10
144	5-HT7 (h) (agonist radioligand)	FR095-0044655	serotonin		NA	NA	NA	Specific binding	nH	NA	1.61966
2	A1 (h) (antagonist radioligand)	FR095-0044655	DPCPX		NA	NA	NA	Specific binding	Concurrent IC50	M	1.86E-09
2	A1 (h) (antagonist radioligand)	FR095-0044655	DPCPX		NA	NA	NA	Specific binding	Concurrent Ki	M	1.17E-09
2	A1 (h) (antagonist radioligand)	FR095-0044655	DPCPX		NA	NA	NA	Specific binding	nH	NA	1.7058
2	A1 (h) (antagonist radioligand)	FR095-0044655	JSS20-183A	1.0E-05	M	NA	NA	Specific binding	% Inhibition	%	-7.64E+00
4	A2A (h) (agonist radioligand)	FR095-0044655	JSS20-183A	1.0E-05	M	NA	NA	Specific binding	% Inhibition	%	6.47447
4	A2A (h) (agonist radioligand)	FR095-0044655	NECA		NA	NA	NA	Specific binding	Concurrent IC50	M	2.27E-08
4	A2A (h) (agonist radioligand)	FR095-0044655	NECA		NA	NA	NA	Specific binding	Concurrent Ki	M	1.86E-08
4	A2A (h) (agonist radioligand)	FR095-0044655	NECA		NA	NA	NA	Specific binding	nH	NA	0.63221
5	A2B (h) (antagonist radioligand)	FR095-0044655	JSS20-183A	1.0E-05	M	NA	NA	Specific binding	% Inhibition	%	-1.19E+01
5	A2B (h) (antagonist radioligand)	FR095-0044655	NECA		NA	NA	NA	Specific binding	Concurrent IC50	M	5.10E-07
5	A2B (h) (antagonist radioligand)	FR095-0044655	NECA		NA	NA	NA	Specific binding	Concurrent Ki	M	4.73E-07
5	A2B (h) (antagonist radioligand)	FR095-0044655	NECA		NA	NA	NA	Specific binding	nH	NA	1.05178
6	A3 (h) (agonist radioligand)	FR095-0044655	IB-MECA		NA	NA	NA	Specific binding	Concurrent IC50	M	1.44E-10
6	A3 (h) (agonist radioligand)	FR095-0044655	IB-MECA		NA	NA	NA	Specific binding	Concurrent Ki	M	8.54E-11
6	A3 (h) (agonist radioligand)	FR095-0044655	IB-MECA		NA	NA	NA	Specific binding	nH	NA	0.59512
6	A3 (h) (agonist radioligand)	FR095-0044655	JSS20-183A	1.0E-05	M	NA	NA	Specific binding	% Inhibition	%	5.82098
3441	ACE (h)	FR095-0044655	captopril		NA	NA	NA	Enzymatic activity	Concurrent IC50	M	6.98E-10
3441	ACE (h)	FR095-0044655	captopril		NA	NA	NA	Enzymatic activity	nH	NA	1.16542
3441	ACE (h)	FR095-0044655	JSS20-183A	1.0E-05	M	NA	NA	Enzymatic activity	% Inhibition	%	22.239	INTER
363	acetylcholinesterase (h)	FR095-0044655	galanthamine		NA	NA	NA	Enzymatic activity	Concurrent IC50	M	4.79E-07
363	acetylcholinesterase (h)	FR095-0044655	galanthamine		NA	NA	NA	Enzymatic activity	nH	NA	0.89993
363	acetylcholinesterase (h)	FR095-0044655	JSS20-183A	1.0E-05	M	NA	NA	Enzymatic activity	% Inhibition	%	1.76991
5113	Adenosine Guinea Pig Transporter Mass Spectrometry Binding (Antagonist Ligand) Assay, Cerep	FR095-0044655	Dilazep		NA	NA	NA	Specific binding	Concurrent IC50	M	2.54E-10
5113	Adenosine Guinea Pig Transporter Mass Spectrometry Binding (Antagonist Ligand) Assay, Cerep	FR095-0044655	Dilazep		NA	NA	NA	Specific binding	Concurrent Ki	M	1.07E-10
5113	Adenosine Guinea Pig Transporter Mass Spectrometry Binding (Antagonist Ligand) Assay, Cerep	FR095-0044655	Dilazep		NA	NA	NA	Specific binding	nH	NA	1.33661
5113	Adenosine Guinea Pig Transporter Mass Spectrometry Binding (Antagonist Ligand) Assay, Cerep	FR095-0044655	JSS20-183A	1.0E-05	M	NA	NA	Specific binding	% Inhibition	%	6.18874
2338	alpha1A (h) (antagonist radioligand)	FR095-0044655	JSS20-183A	1.0E-05	M	NA	NA	Specific binding	% Inhibition	%	3.06533
2338	alpha1A (h) (antagonist radioligand)	FR095-0044655	WB 4101		NA	NA	NA	Specific binding	Concurrent IC50	M	3.78E-10
2338	alpha1A (h) (antagonist radioligand)	FR095-0044655	WB 4101		NA	NA	NA	Specific binding	Concurrent Ki	M	1.89E-10
2338	alpha1A (h) (antagonist radioligand)	FR095-0044655	WB 4101		NA	NA	NA	Specific binding	nH	NA	1.2607
1633	alpha1B (h) (antagonist radioligand)	FR095-0044655	JSS20-183A	1.0E-05	M	NA	NA	Specific binding	% Inhibition	%	-4.91E+00
1633	alpha1B (h) (antagonist radioligand)	FR095-0044655	prazosin		NA	NA	NA	Specific binding	Concurrent IC50	M	1.68E-10
1633	alpha1B (h) (antagonist radioligand)	FR095-0044655	prazosin		NA	NA	NA	Specific binding	Concurrent Ki	M	4.51E-11
1633	alpha1B (h) (antagonist radioligand)	FR095-0044655	prazosin		NA	NA	NA	Specific binding	nH	NA	1.07858
13	alpha2A (h) (antagonist radioligand)	FR095-0044655	JSS20-183A	1.0E-05	M	NA	NA	Specific binding	% Inhibition	%	-8.25E+00
13	alpha2A (h) (antagonist radioligand)	FR095-0044655	yohimbine		NA	NA	NA	Specific binding	Concurrent IC50	M	3.54E-09
13	alpha2A (h) (antagonist radioligand)	FR095-0044655	yohimbine		NA	NA	NA	Specific binding	Concurrent Ki	M	1.57E-09
13	alpha2A (h) (antagonist radioligand)	FR095-0044655	yohimbine		NA	NA	NA	Specific binding	nH	NA	0.92799
1344	alpha2B (h) (antagonist radioligand)	FR095-0044655	JSS20-183A	1.0E-05	M	NA	NA	Specific binding	% Inhibition	%	2.17938
1344	alpha2B (h) (antagonist radioligand)	FR095-0044655	yohimbine		NA	NA	NA	Specific binding	Concurrent IC50	M	7.45E-09
1344	alpha2B (h) (antagonist radioligand)	FR095-0044655	yohimbine		NA	NA	NA	Specific binding	Concurrent Ki	M	4.96E-09
1344	alpha2B (h) (antagonist radioligand)	FR095-0044655	yohimbine		NA	NA	NA	Specific binding	nH	NA	0.7807
16	alpha2C (h) (antagonist radioligand)	FR095-0044655	JSS20-183A	1.0E-05	M	NA	NA	Specific binding	% Inhibition	%	4.87573
16	alpha2C (h) (antagonist radioligand)	FR095-0044655	yohimbine		NA	NA	NA	Specific binding	Concurrent IC50	M	4.86E-09
16	alpha2C (h) (antagonist radioligand)	FR095-0044655	yohimbine		NA	NA	NA	Specific binding	Concurrent Ki	M	1.57E-09
16	alpha2C (h) (antagonist radioligand)	FR095-0044655	yohimbine		NA	NA	NA	Specific binding	nH	NA	1.20706
64	AMPA (agonist radioligand)	FR095-0044655	JSS20-183A	1.0E-05	M	NA	NA	Specific binding	% Inhibition	%	4.31655
64	AMPA (agonist radioligand)	FR095-0044655	L-glutamate		NA	NA	NA	Specific binding	Concurrent IC50	M	3.99E-07
64	AMPA (agonist radioligand)	FR095-0044655	L-glutamate		NA	NA	NA	Specific binding	Concurrent Ki	M	3.64E-07
64	AMPA (agonist radioligand)	FR095-0044655	L-glutamate		NA	NA	NA	Specific binding	nH	NA	0.81122
933	AR(h) (agonist radioligand)	FR095-0044655	JSS20-183A	1.0E-05	M	NA	NA	Specific binding	% Inhibition	%	0.75048
933	AR(h) (agonist radioligand)	FR095-0044655	testosterone		NA	NA	NA	Specific binding	Concurrent IC50	M	5.91E-09
933	AR(h) (agonist radioligand)	FR095-0044655	testosterone		NA	NA	NA	Specific binding	Concurrent Ki	M	2.63E-09
933	AR(h) (agonist radioligand)	FR095-0044655	testosterone		NA	NA	NA	Specific binding	nH	NA	0.96019
2009	ATPase (Na+/K+)	FR095-0044655	JSS20-183A	1.0E-05	M	NA	NA	Enzymatic activity	% Inhibition	%	-2.26E+00
2009	ATPase (Na+/K+)	FR095-0044655	ouabain		NA	NA	NA	Enzymatic activity	Concurrent IC50	M	5.69E-07
2009	ATPase (Na+/K+)	FR095-0044655	ouabain		NA	NA	NA	Enzymatic activity	nH	NA	1.12569
33	B2 (h) (agonist radioligand)	FR095-0044655	JSS20-183A	1.0E-05	M	NA	NA	Specific binding	% Inhibition	%	-1.15E+01
33	B2 (h) (agonist radioligand)	FR095-0044655	NPC 567		NA	NA	NA	Specific binding	Concurrent IC50	M	2.46E-08
33	B2 (h) (agonist radioligand)	FR095-0044655	NPC 567		NA	NA	NA	Specific binding	Concurrent Ki	M	1.27E-08
33	B2 (h) (agonist radioligand)	FR095-0044655	NPC 567		NA	NA	NA	Specific binding	nH	NA	0.96534
18	beta1 (h) (agonist radioligand)	FR095-0044655	atenolol		NA	NA	NA	Specific binding	Concurrent IC50	M	2.68E-07
18	beta1 (h) (agonist radioligand)	FR095-0044655	atenolol		NA	NA	NA	Specific binding	Concurrent Ki	M	1.52E-07
18	beta1 (h) (agonist radioligand)	FR095-0044655	atenolol		NA	NA	NA	Specific binding	nH	NA	1.18673
18	beta1 (h) (agonist radioligand)	FR095-0044655	JSS20-183A	1.0E-05	M	NA	NA	Specific binding	% Inhibition	%	12.2039
20	beta2 (h) (antagonist radioligand)	FR095-0044655	ICI 118551		NA	NA	NA	Specific binding	Concurrent IC50	M	9.26E-10
20	beta2 (h) (antagonist radioligand)	FR095-0044655	ICI 118551		NA	NA	NA	Specific binding	Concurrent Ki	M	3.09E-10
20	beta2 (h) (antagonist radioligand)	FR095-0044655	ICI 118551		NA	NA	NA	Specific binding	nH	NA	1.03227
20	beta2 (h) (antagonist radioligand)	FR095-0044655	JSS20-183A	1.0E-05	M	NA	NA	Specific binding	% Inhibition	%	4.9424
4518	BZD (central)(h) (agonist radioligand)	FR095-0044655	Diazepam		NA	NA	NA	Specific binding	Concurrent IC50	M	6.56E-08
4518	BZD (central)(h) (agonist radioligand)	FR095-0044655	Diazepam		NA	NA	NA	Specific binding	Concurrent Ki	M	5.74E-08
4518	BZD (central)(h) (agonist radioligand)	FR095-0044655	Diazepam		NA	NA	NA	Specific binding	nH	NA	2.00434
4518	BZD (central)(h) (agonist radioligand)	FR095-0044655	JSS20-183A	1.0E-05	M	NA	NA	Specific binding	% Inhibition	%	-1.24E+00
3643	BZDp (TSPO) (h) (antagonist radioligand)	FR095-0044655	JSS20-183A	1.0E-05	M	NA	NA	Specific binding	% Inhibition	%	21.7657
3643	BZDp (TSPO) (h) (antagonist radioligand)	FR095-0044655	PK 11195		NA	NA	NA	Specific binding	Concurrent IC50	M	1.19E-08
3643	BZDp (TSPO) (h) (antagonist radioligand)	FR095-0044655	PK 11195		NA	NA	NA	Specific binding	Concurrent Ki	M	1.09E-08
3643	BZDp (TSPO) (h) (antagonist radioligand)	FR095-0044655	PK 11195		NA	NA	NA	Specific binding	nH	NA	1.78576
161	Ca2+ channel (L, dihydropyridine site) (antagonist radioligand)	FR095-0044655	JSS20-183A	1.0E-05	M	NA	NA	Specific binding	% Inhibition	%	-1.34E+01
161	Ca2+ channel (L, dihydropyridine site) (antagonist radioligand)	FR095-0044655	nitrendipine		NA	NA	NA	Specific binding	Concurrent IC50	M	3.73E-10
161	Ca2+ channel (L, dihydropyridine site) (antagonist radioligand)	FR095-0044655	nitrendipine		NA	NA	NA	Specific binding	Concurrent Ki	M	1.93E-10
161	Ca2+ channel (L, dihydropyridine site) (antagonist radioligand)	FR095-0044655	nitrendipine		NA	NA	NA	Specific binding	nH	NA	1.07729
162	Ca2+ channel (L, diltiazem site) (benzothiazepines) (antagonist radioligand)	FR095-0044655	diltiazem		NA	NA	NA	Specific binding	Concurrent IC50	M	7.59E-08
162	Ca2+ channel (L, diltiazem site) (benzothiazepines) (antagonist radioligand)	FR095-0044655	diltiazem		NA	NA	NA	Specific binding	Concurrent Ki	M	5.89E-08
162	Ca2+ channel (L, diltiazem site) (benzothiazepines) (antagonist radioligand)	FR095-0044655	diltiazem		NA	NA	NA	Specific binding	nH	NA	0.62737
162	Ca2+ channel (L, diltiazem site) (benzothiazepines) (antagonist radioligand)	FR095-0044655	JSS20-183A	1.0E-05	M	NA	NA	Specific binding	% Inhibition	%	8.08599
163	Ca2+ channel (L, verapamil site) (phenylalkylamine) (antagonist radioligand)	FR095-0044655	D 600		NA	NA	NA	Specific binding	Concurrent IC50	M	2.45E-08
163	Ca2+ channel (L, verapamil site) (phenylalkylamine) (antagonist radioligand)	FR095-0044655	D 600		NA	NA	NA	Specific binding	Concurrent Ki	M	1.22E-08
163	Ca2+ channel (L, verapamil site) (phenylalkylamine) (antagonist radioligand)	FR095-0044655	D 600		NA	NA	NA	Specific binding	nH	NA	0.96657
163	Ca2+ channel (L, verapamil site) (phenylalkylamine) (antagonist radioligand)	FR095-0044655	JSS20-183A	1.0E-05	M	NA	NA	Specific binding	% Inhibition	%	-2.08E+01
164	Ca2+ channel (N) (antagonist radioligand)	FR095-0044655	JSS20-183A	1.0E-05	M	NA	NA	Specific binding	% Inhibition	%	-3.62E+00
164	Ca2+ channel (N) (antagonist radioligand)	FR095-0044655	omega -conotoxin GVIA		NA	NA	NA	Specific binding	Concurrent IC50	M	1.20E-12
164	Ca2+ channel (N) (antagonist radioligand)	FR095-0044655	omega -conotoxin GVIA		NA	NA	NA	Specific binding	Concurrent Ki	M	4.94E-13
164	Ca2+ channel (N) (antagonist radioligand)	FR095-0044655	omega -conotoxin GVIA		NA	NA	NA	Specific binding	nH	NA	1.29113
2572	carbonic anhydrase II (h)	FR095-0044655	acetazolamide		NA	NA	NA	Enzymatic activity	Concurrent IC50	M	3.71E-08
2572	carbonic anhydrase II (h)	FR095-0044655	acetazolamide		NA	NA	NA	Enzymatic activity	nH	NA	1.67588
2572	carbonic anhydrase II (h)	FR095-0044655	JSS20-183A	1.0E-05	M	NA	NA	Enzymatic activity	% Inhibition	%	-2.68E+01
178	cathepsin B (h)	FR095-0044655	JSS20-183A	1.0E-05	M	NA	NA	Enzymatic activity	% Inhibition	%	-8.47E+00
178	cathepsin B (h)	FR095-0044655	leupeptin		NA	NA	NA	Enzymatic activity	Concurrent IC50	M	2.85E-08
178	cathepsin B (h)	FR095-0044655	leupeptin		NA	NA	NA	Enzymatic activity	nH	NA	0.90585
802	cathepsin L (h)	FR095-0044655	JSS20-183A	1.0E-05	M	NA	NA	Enzymatic activity	% Inhibition	%	15.4729
802	cathepsin L (h)	FR095-0044655	leupeptin		NA	NA	NA	Enzymatic activity	Concurrent IC50	M	5.74E-09
802	cathepsin L (h)	FR095-0044655	leupeptin		NA	NA	NA	Enzymatic activity	nH	NA	0.86911
4708	CB1 (h) (agonist radioligand)	FR095-0044655	CP 55940		NA	NA	NA	Specific binding	Concurrent IC50	M	1.03E-09
4708	CB1 (h) (agonist radioligand)	FR095-0044655	CP 55940		NA	NA	NA	Specific binding	Concurrent Ki	M	3.19E-10
4708	CB1 (h) (agonist radioligand)	FR095-0044655	CP 55940		NA	NA	NA	Specific binding	nH	NA	1.05113
4708	CB1 (h) (agonist radioligand)	FR095-0044655	JSS20-183A	1.0E-05	M	NA	NA	Specific binding	% Inhibition	%	-3.62E-02
37	CB2 (h) (agonist radioligand)	FR095-0044655	JSS20-183A	1.0E-05	M	NA	NA	Specific binding	% Inhibition	%	-1.79E+01
37	CB2 (h) (agonist radioligand)	FR095-0044655	WIN 55212-2		NA	NA	NA	Specific binding	Concurrent IC50	M	2.81E-09
37	CB2 (h) (agonist radioligand)	FR095-0044655	WIN 55212-2		NA	NA	NA	Specific binding	Concurrent Ki	M	1.83E-09
37	CB2 (h) (agonist radioligand)	FR095-0044655	WIN 55212-2		NA	NA	NA	Specific binding	nH	NA	1.32055
39	CCK1 (CCKA) (h) (agonist radioligand)	FR095-0044655	CCK-8s		NA	NA	NA	Specific binding	Concurrent IC50	M	8.47E-11
39	CCK1 (CCKA) (h) (agonist radioligand)	FR095-0044655	CCK-8s		NA	NA	NA	Specific binding	Concurrent Ki	M	6.35E-11
39	CCK1 (CCKA) (h) (agonist radioligand)	FR095-0044655	CCK-8s		NA	NA	NA	Specific binding	nH	NA	0.93726
39	CCK1 (CCKA) (h) (agonist radioligand)	FR095-0044655	JSS20-183A	1.0E-05	M	NA	NA	Specific binding	% Inhibition	%	-7.87E+01
41	CCK2 (CCKB) (h) (agonist radioligand)	FR095-0044655	CCK-8s		NA	NA	NA	Specific binding	Concurrent IC50	M	1.90E-10
41	CCK2 (CCKB) (h) (agonist radioligand)	FR095-0044655	CCK-8s		NA	NA	NA	Specific binding	Concurrent Ki	M	7.66E-11
41	CCK2 (CCKB) (h) (agonist radioligand)	FR095-0044655	CCK-8s		NA	NA	NA	Specific binding	nH	NA	1.19079
41	CCK2 (CCKB) (h) (agonist radioligand)	FR095-0044655	JSS20-183A	1.0E-05	M	NA	NA	Specific binding	% Inhibition	%	2.95548
373	CGRP (h) (agonist radioligand)	FR095-0044655	hCGRPalpha		NA	NA	NA	Specific binding	Concurrent IC50	M	1.98E-11
373	CGRP (h) (agonist radioligand)	FR095-0044655	hCGRPalpha		NA	NA	NA	Specific binding	Concurrent Ki	M	1.32E-11
373	CGRP (h) (agonist radioligand)	FR095-0044655	hCGRPalpha		NA	NA	NA	Specific binding	nH	NA	1.09512
373	CGRP (h) (agonist radioligand)	FR095-0044655	JSS20-183A	1.0E-05	M	NA	NA	Specific binding	% Inhibition	%	-5.83E+00
457	COMT (catechol- O-methyl transferase)	FR095-0044655	JSS20-183A	1.0E-05	M	NA	NA	Enzymatic activity	% Inhibition	%	-2.96E+01	INTER
457	COMT (catechol- O-methyl transferase)	FR095-0044655	Ro 41-0960		NA	NA	NA	Enzymatic activity	Concurrent IC50	M	2.30E-08
457	COMT (catechol- O-methyl transferase)	FR095-0044655	Ro 41-0960		NA	NA	NA	Enzymatic activity	nH	NA	1.37319
4157	CYP1A2 inhibition (HLM- Tacrine substrate)	FR095-0044655	Furafylline		NA	NA	NA	In Vitro Metabolism	Concurrent IC50	M	2.05E-05
4157	CYP1A2 inhibition (HLM- Tacrine substrate)	FR095-0044655	Furafylline		NA	NA	NA	In Vitro Metabolism	nH	NA	0.97087
4157	CYP1A2 inhibition (HLM- Tacrine substrate)	FR095-0044655	JSS20-183A	1.0E-05	M	NA	NA	In Vitro Metabolism	% Inhibition of Control Values	%	-1.04E+01
4162	CYP2C19 inhibition (HLM- Omeprazole substrate)	FR095-0044655	JSS20-183A	1.0E-05	M	NA	NA	In Vitro Metabolism	% Inhibition of Control Values	%	-9.14E-01
4162	CYP2C19 inhibition (HLM- Omeprazole substrate)	FR095-0044655	Oxybutynin		NA	NA	NA	In Vitro Metabolism	Concurrent IC50	M	1.13E-05
4162	CYP2C19 inhibition (HLM- Omeprazole substrate)	FR095-0044655	Oxybutynin		NA	NA	NA	In Vitro Metabolism	nH	NA	0.74741
4163	CYP2D6 inhibition (HLM- Dextromethorphan substrate)	FR095-0044655	JSS20-183A	1.0E-05	M	NA	NA	In Vitro Metabolism	% Inhibition of Control Values	%	13.5646
4163	CYP2D6 inhibition (HLM- Dextromethorphan substrate)	FR095-0044655	Quinidine		NA	NA	NA	In Vitro Metabolism	Concurrent IC50	M	1.08E-07
4163	CYP2D6 inhibition (HLM- Dextromethorphan substrate)	FR095-0044655	Quinidine		NA	NA	NA	In Vitro Metabolism	nH	NA	0.96815
4166	CYP3A inhibition (HLM- Midazolam substrate)	FR095-0044655	JSS20-183A	1.0E-05	M	NA	NA	In Vitro Metabolism	% Inhibition of Control Values	%	-2.45E+00
4166	CYP3A inhibition (HLM- Midazolam substrate)	FR095-0044655	Ketoconazole		NA	NA	NA	In Vitro Metabolism	Concurrent IC50	M	2.71E-07
4166	CYP3A inhibition (HLM- Midazolam substrate)	FR095-0044655	Ketoconazole		NA	NA	NA	In Vitro Metabolism	nH	NA	1.57408
44	D1 (h) (antagonist radioligand)	FR095-0044655	JSS20-183A	1.0E-05	M	NA	NA	Specific binding	% Inhibition	%	-1.18E+01
44	D1 (h) (antagonist radioligand)	FR095-0044655	SCH 23390		NA	NA	NA	Specific binding	Concurrent IC50	M	3.91E-10
44	D1 (h) (antagonist radioligand)	FR095-0044655	SCH 23390		NA	NA	NA	Specific binding	Concurrent Ki	M	1.57E-10
44	D1 (h) (antagonist radioligand)	FR095-0044655	SCH 23390		NA	NA	NA	Specific binding	nH	NA	1.02957
1405	D2L (h) (antagonist radioligand)	FR095-0044655	butaclamol		NA	NA	NA	Specific binding	Concurrent IC50	M	3.05E-09
1405	D2L (h) (antagonist radioligand)	FR095-0044655	butaclamol		NA	NA	NA	Specific binding	Concurrent Ki	M	7.62E-10
1405	D2L (h) (antagonist radioligand)	FR095-0044655	butaclamol		NA	NA	NA	Specific binding	nH	NA	0.99512
1405	D2L (h) (antagonist radioligand)	FR095-0044655	JSS20-183A	1.0E-05	M	NA	NA	Specific binding	% Inhibition	%	-1.30E+00
48	D3 (h) (antagonist radioligand)	FR095-0044655	(+)butaclamol		NA	NA	NA	Specific binding	Concurrent IC50	M	3.88E-09
48	D3 (h) (antagonist radioligand)	FR095-0044655	(+)butaclamol		NA	NA	NA	Specific binding	Concurrent Ki	M	1.94E-09
48	D3 (h) (antagonist radioligand)	FR095-0044655	(+)butaclamol		NA	NA	NA	Specific binding	nH	NA	1.14685
48	D3 (h) (antagonist radioligand)	FR095-0044655	JSS20-183A	1.0E-05	M	NA	NA	Specific binding	% Inhibition	%	-5.90E+00
49	D4.4 (h) (antagonist radioligand)	FR095-0044655	clozapine		NA	NA	NA	Specific binding	Concurrent IC50	M	1.94E-07
49	D4.4 (h) (antagonist radioligand)	FR095-0044655	clozapine		NA	NA	NA	Specific binding	Concurrent Ki	M	7.53E-08
49	D4.4 (h) (antagonist radioligand)	FR095-0044655	clozapine		NA	NA	NA	Specific binding	nH	NA	1.58265
49	D4.4 (h) (antagonist radioligand)	FR095-0044655	JSS20-183A	1.0E-05	M	NA	NA	Specific binding	% Inhibition	%	20.4397
114	delta (DOP) (h) (agonist radioligand)	FR095-0044655	DPDPE		NA	NA	NA	Specific binding	Concurrent IC50	M	3.39E-09
114	delta (DOP) (h) (agonist radioligand)	FR095-0044655	DPDPE		NA	NA	NA	Specific binding	Concurrent Ki	M	1.85E-09
114	delta (DOP) (h) (agonist radioligand)	FR095-0044655	DPDPE		NA	NA	NA	Specific binding	nH	NA	1.15588
114	delta (DOP) (h) (agonist radioligand)	FR095-0044655	JSS20-183A	1.0E-05	M	NA	NA	Specific binding	% Inhibition	%	-1.37E+01
52	dopamine transporter (h) (antagonist radioligand)	FR095-0044655	BTCP		NA	NA	NA	Specific binding	Concurrent IC50	M	8.71E-09
52	dopamine transporter (h) (antagonist radioligand)	FR095-0044655	BTCP		NA	NA	NA	Specific binding	Concurrent Ki	M	4.61E-09
52	dopamine transporter (h) (antagonist radioligand)	FR095-0044655	BTCP		NA	NA	NA	Specific binding	nH	NA	0.90933
52	dopamine transporter (h) (antagonist radioligand)	FR095-0044655	JSS20-183A	1.0E-05	M	NA	NA	Specific binding	% Inhibition	%	17.1935
2865	EGFR kinase (h)	FR095-0044655	JSS20-183A	1.0E-05	M	NA	NA	Enzymatic activity	% Inhibition	%	16.5474
2865	EGFR kinase (h)	FR095-0044655	PD153035		NA	NA	NA	Enzymatic activity	Concurrent IC50	M	2.09E-10
2865	EGFR kinase (h)	FR095-0044655	PD153035		NA	NA	NA	Enzymatic activity	nH	NA	0.90084
5484	ER Alpha Human Estrogen NHR Binding (Agonist radioligand) Assay, Cerep	FR095-0044655	Diethylstilbestrol		NA	NA	NA	Specific binding	Concurrent IC50	M	3.95E-10
5484	ER Alpha Human Estrogen NHR Binding (Agonist radioligand) Assay, Cerep	FR095-0044655	Diethylstilbestrol		NA	NA	NA	Specific binding	Concurrent Ki	M	1.56E-10
5484	ER Alpha Human Estrogen NHR Binding (Agonist radioligand) Assay, Cerep	FR095-0044655	Diethylstilbestrol		NA	NA	NA	Specific binding	nH	NA	1.40204
5484	ER Alpha Human Estrogen NHR Binding (Agonist radioligand) Assay, Cerep	FR095-0044655	JSS20-183A	1.0E-05	M	NA	NA	Specific binding	% Inhibition	%	-2.70E+01
54	ETA (h) (agonist radioligand)	FR095-0044655	endothelin-1		NA	NA	NA	Specific binding	Concurrent IC50	M	4.42E-11
54	ETA (h) (agonist radioligand)	FR095-0044655	endothelin-1		NA	NA	NA	Specific binding	Concurrent Ki	M	2.21E-11
54	ETA (h) (agonist radioligand)	FR095-0044655	endothelin-1		NA	NA	NA	Specific binding	nH	NA	1.08252
54	ETA (h) (agonist radioligand)	FR095-0044655	JSS20-183A	1.0E-05	M	NA	NA	Specific binding	% Inhibition	%	4.29013
461	GABA transaminase	FR095-0044655	JSS20-183A	1.0E-05	M	NA	NA	Enzymatic activity	% Inhibition	%	-7.26E-01
461	GABA transaminase	FR095-0044655	O-(Carboxyméthyl) hydroxylamine hémihydrochloride		NA	NA	NA	Enzymatic activity	Concurrent IC50	M	1.47E-07
461	GABA transaminase	FR095-0044655	O-(Carboxyméthyl) hydroxylamine hémihydrochloride		NA	NA	NA	Enzymatic activity	nH	NA	1.44388
60	GABA transporter (antagonist radioligand)	FR095-0044655	JSS20-183A	1.0E-05	M	NA	NA	Specific binding	% Inhibition	%	4.58332
60	GABA transporter (antagonist radioligand)	FR095-0044655	nipecotic acid		NA	NA	NA	Specific binding	Concurrent IC50	M	8.22E-07
60	GABA transporter (antagonist radioligand)	FR095-0044655	nipecotic acid		NA	NA	NA	Specific binding	Concurrent Ki	M	8.20E-07
60	GABA transporter (antagonist radioligand)	FR095-0044655	nipecotic acid		NA	NA	NA	Specific binding	nH	NA	1.26966
5666	GABAA (alpha1/beta2/gamma2) Human Ion Channel Picrotoxinin Mass Spectrometry Binding Antagonist Ligand	FR095-0044655	JSS20-183A	1.0E-05	M	NA	NA	Specific binding	% Inhibition	%	8.52849
5666	GABAA (alpha1/beta2/gamma2) Human Ion Channel Picrotoxinin Mass Spectrometry Binding Antagonist Ligand	FR095-0044655	TBPS		NA	NA	NA	Specific binding	Concurrent IC50	M	6.25E-08
5666	GABAA (alpha1/beta2/gamma2) Human Ion Channel Picrotoxinin Mass Spectrometry Binding Antagonist Ligand	FR095-0044655	TBPS		NA	NA	NA	Specific binding	Concurrent Ki	M	3.85E-08
5666	GABAA (alpha1/beta2/gamma2) Human Ion Channel Picrotoxinin Mass Spectrometry Binding Antagonist Ligand	FR095-0044655	TBPS		NA	NA	NA	Specific binding	nH	NA	0.81267
3051	GABAA1 (h) (alpha1,beta2,gamma2) (agonist radioligand)	FR095-0044655	JSS20-183A	1.0E-05	M	NA	NA	Specific binding	% Inhibition	%	7.70469
3051	GABAA1 (h) (alpha1,beta2,gamma2) (agonist radioligand)	FR095-0044655	muscimol		NA	NA	NA	Specific binding	Concurrent IC50	M	5.91E-08
3051	GABAA1 (h) (alpha1,beta2,gamma2) (agonist radioligand)	FR095-0044655	muscimol		NA	NA	NA	Specific binding	Concurrent Ki	M	3.94E-08
3051	GABAA1 (h) (alpha1,beta2,gamma2) (agonist radioligand)	FR095-0044655	muscimol		NA	NA	NA	Specific binding	nH	NA	0.69981
4699	GABAB(B1b/B2) Human GABA B GPCR Mass Spectrometry Binding (Antagonist Ligand) Assay, Cerep	FR095-0044655	CGP 52432		NA	NA	NA	Specific binding	Concurrent IC50	M	4.07E-08
4699	GABAB(B1b/B2) Human GABA B GPCR Mass Spectrometry Binding (Antagonist Ligand) Assay, Cerep	FR095-0044655	CGP 52432		NA	NA	NA	Specific binding	Concurrent Ki	M	3.39E-08
4699	GABAB(B1b/B2) Human GABA B GPCR Mass Spectrometry Binding (Antagonist Ligand) Assay, Cerep	FR095-0044655	CGP 52432		NA	NA	NA	Specific binding	nH	NA	0.67288
4699	GABAB(B1b/B2) Human GABA B GPCR Mass Spectrometry Binding (Antagonist Ligand) Assay, Cerep	FR095-0044655	JSS20-183A	1.0E-05	M	NA	NA	Specific binding	% Inhibition	%	18.0596
5043	Glutamate (Non-Selective) Rat Ion Channel Glycine (Strychnine-Insensitive),Mass Spectrometry Binding	FR095-0044655	5,7 dichlorokynurenic acid		NA	NA	NA	Specific binding	Concurrent IC50	M	4.45E-08
5043	Glutamate (Non-Selective) Rat Ion Channel Glycine (Strychnine-Insensitive),Mass Spectrometry Binding	FR095-0044655	5,7 dichlorokynurenic acid		NA	NA	NA	Specific binding	Concurrent Ki	M	2.04E-08
5043	Glutamate (Non-Selective) Rat Ion Channel Glycine (Strychnine-Insensitive),Mass Spectrometry Binding	FR095-0044655	5,7 dichlorokynurenic acid		NA	NA	NA	Specific binding	nH	NA	0.89274
5043	Glutamate (Non-Selective) Rat Ion Channel Glycine (Strychnine-Insensitive),Mass Spectrometry Binding	FR095-0044655	JSS20-183A	1.0E-05	M	NA	NA	Specific binding	% Inhibition	%	3.36334
469	GR (h) (agonist radioligand)	FR095-0044655	dexamethasone		NA	NA	NA	Specific binding	Concurrent IC50	M	2.52E-09
469	GR (h) (agonist radioligand)	FR095-0044655	dexamethasone		NA	NA	NA	Specific binding	Concurrent Ki	M	1.26E-09
469	GR (h) (agonist radioligand)	FR095-0044655	dexamethasone		NA	NA	NA	Specific binding	nH	NA	1.05071
469	GR (h) (agonist radioligand)	FR095-0044655	JSS20-183A	1.0E-05	M	NA	NA	Specific binding	% Inhibition	%	1.30639
870	H1 (h) (antagonist radioligand)	FR095-0044655	JSS20-183A	1.0E-05	M	NA	NA	Specific binding	% Inhibition	%	-3.10E+00
870	H1 (h) (antagonist radioligand)	FR095-0044655	pyrilamine		NA	NA	NA	Specific binding	Concurrent IC50	M	1.92E-09
870	H1 (h) (antagonist radioligand)	FR095-0044655	pyrilamine		NA	NA	NA	Specific binding	Concurrent Ki	M	1.21E-09
870	H1 (h) (antagonist radioligand)	FR095-0044655	pyrilamine		NA	NA	NA	Specific binding	nH	NA	1.40614
1332	H3 (h) (agonist radioligand)	FR095-0044655	(R)alpha -Me-histamine		NA	NA	NA	Specific binding	Concurrent IC50	M	4.60E-09
1332	H3 (h) (agonist radioligand)	FR095-0044655	(R)alpha -Me-histamine		NA	NA	NA	Specific binding	Concurrent Ki	M	1.11E-09
1332	H3 (h) (agonist radioligand)	FR095-0044655	(R)alpha -Me-histamine		NA	NA	NA	Specific binding	nH	NA	1.07585
1332	H3 (h) (agonist radioligand)	FR095-0044655	JSS20-183A	1.0E-05	M	NA	NA	Specific binding	% Inhibition	%	-4.90E+00
2898	IRK (h) (InsR)	FR095-0044655	JSS20-183A	1.0E-05	M	NA	NA	Enzymatic activity	% Inhibition	%	-5.12E+00
2898	IRK (h) (InsR)	FR095-0044655	staurosporine		NA	NA	NA	Enzymatic activity	Concurrent IC50	M	2.45E-08
2898	IRK (h) (InsR)	FR095-0044655	staurosporine		NA	NA	NA	Enzymatic activity	nH	NA	1.24077
2880	JNK1 (h)	FR095-0044655	JSS20-183A	1.0E-05	M	NA	NA	Enzymatic activity	% Inhibition	%	-3.56E-01
2880	JNK1 (h)	FR095-0044655	staurosporine		NA	NA	NA	Enzymatic activity	Concurrent IC50	M	7.02E-07
2880	JNK1 (h)	FR095-0044655	staurosporine		NA	NA	NA	Enzymatic activity	nH	NA	0.9654
65	kainate (agonist radioligand)	FR095-0044655	JSS20-183A	1.0E-05	M	NA	NA	Specific binding	% Inhibition	%	7.0556
65	kainate (agonist radioligand)	FR095-0044655	kainic acid		NA	NA	NA	Specific binding	Concurrent IC50	M	2.04E-08
65	kainate (agonist radioligand)	FR095-0044655	kainic acid		NA	NA	NA	Specific binding	Concurrent Ki	M	1.62E-08
65	kainate (agonist radioligand)	FR095-0044655	kainic acid		NA	NA	NA	Specific binding	nH	NA	0.69362
4461	kappa (h) (KOP) (agonist radioligand)	FR095-0044655	JSS20-183A	1.0E-05	M	NA	NA	Specific binding	% Inhibition	%	7.11462
4461	kappa (h) (KOP) (agonist radioligand)	FR095-0044655	U50488		NA	NA	NA	Specific binding	Concurrent IC50	M	7.21E-10
4461	kappa (h) (KOP) (agonist radioligand)	FR095-0044655	U50488		NA	NA	NA	Specific binding	Concurrent Ki	M	3.93E-10
4461	kappa (h) (KOP) (agonist radioligand)	FR095-0044655	U50488		NA	NA	NA	Specific binding	nH	NA	0.84347
91	M1 (h) (antagonist radioligand)	FR095-0044655	JSS20-183A	1.0E-05	M	NA	NA	Specific binding	% Inhibition	%	-8.86E+00
91	M1 (h) (antagonist radioligand)	FR095-0044655	pirenzepine		NA	NA	NA	Specific binding	Concurrent IC50	M	2.90E-08
91	M1 (h) (antagonist radioligand)	FR095-0044655	pirenzepine		NA	NA	NA	Specific binding	Concurrent Ki	M	2.51E-08
91	M1 (h) (antagonist radioligand)	FR095-0044655	pirenzepine		NA	NA	NA	Specific binding	nH	NA	1.22078
93	M2 (h) (antagonist radioligand)	FR095-0044655	JSS20-183A	1.0E-05	M	NA	NA	Specific binding	% Inhibition	%	-1.28E+01
93	M2 (h) (antagonist radioligand)	FR095-0044655	methoctramine		NA	NA	NA	Specific binding	Concurrent IC50	M	4.78E-08
93	M2 (h) (antagonist radioligand)	FR095-0044655	methoctramine		NA	NA	NA	Specific binding	Concurrent Ki	M	3.33E-08
93	M2 (h) (antagonist radioligand)	FR095-0044655	methoctramine		NA	NA	NA	Specific binding	nH	NA	1.38247
95	M3 (h) (antagonist radioligand)	FR095-0044655	4-DAMP		NA	NA	NA	Specific binding	Concurrent IC50	M	2.15E-09
95	M3 (h) (antagonist radioligand)	FR095-0044655	4-DAMP		NA	NA	NA	Specific binding	Concurrent Ki	M	1.53E-09
95	M3 (h) (antagonist radioligand)	FR095-0044655	4-DAMP		NA	NA	NA	Specific binding	nH	NA	1.57699
95	M3 (h) (antagonist radioligand)	FR095-0044655	JSS20-183A	1.0E-05	M	NA	NA	Specific binding	% Inhibition	%	-1.25E+01
96	M4 (h) (antagonist radioligand)	FR095-0044655	4-DAMP		NA	NA	NA	Specific binding	Concurrent IC50	M	4.03E-10
96	M4 (h) (antagonist radioligand)	FR095-0044655	4-DAMP		NA	NA	NA	Specific binding	Concurrent Ki	M	2.48E-10
96	M4 (h) (antagonist radioligand)	FR095-0044655	4-DAMP		NA	NA	NA	Specific binding	nH	NA	1.95929
96	M4 (h) (antagonist radioligand)	FR095-0044655	JSS20-183A	1.0E-05	M	NA	NA	Specific binding	% Inhibition	%	-2.06E+01
97	M5 (h) (antagonist radioligand)	FR095-0044655	4-DAMP		NA	NA	NA	Specific binding	Concurrent IC50	M	2.35E-09
97	M5 (h) (antagonist radioligand)	FR095-0044655	4-DAMP		NA	NA	NA	Specific binding	Concurrent Ki	M	1.17E-09
97	M5 (h) (antagonist radioligand)	FR095-0044655	4-DAMP		NA	NA	NA	Specific binding	nH	NA	1.17845
97	M5 (h) (antagonist radioligand)	FR095-0044655	JSS20-183A	1.0E-05	M	NA	NA	Specific binding	% Inhibition	%	1.63972
5108	MAO-A, human, monoamine oxydase A, MAO, Enzymatic Assay, Cerep	FR095-0044655	Clorgyline		NA	NA	NA	Enzymatic activity	Concurrent IC50	M	8.33E-08
5108	MAO-A, human, monoamine oxydase A, MAO, Enzymatic Assay, Cerep	FR095-0044655	JSS20-183A	1.0E-05	M	NA	NA	Enzymatic activity	% Inhibition	%	3.6234
3477	MAO-B (h) recombinant enzyme	FR095-0044655	deprenyl		NA	NA	NA	Enzymatic activity	Concurrent IC50	M	6.47E-08
3477	MAO-B (h) recombinant enzyme	FR095-0044655	deprenyl		NA	NA	NA	Enzymatic activity	nH	NA	1.32804
3477	MAO-B (h) recombinant enzyme	FR095-0044655	JSS20-183A	1.0E-05	M	NA	NA	Enzymatic activity	% Inhibition	%	61.0186
1538	MT1 (ML1A) (h) (agonist radioligand)	FR095-0044655	JSS20-183A	1.0E-05	M	NA	NA	Specific binding	% Inhibition	%	13.0287
1538	MT1 (ML1A) (h) (agonist radioligand)	FR095-0044655	melatonin		NA	NA	NA	Specific binding	Concurrent IC50	M	1.05E-10
1538	MT1 (ML1A) (h) (agonist radioligand)	FR095-0044655	melatonin		NA	NA	NA	Specific binding	Concurrent Ki	M	8.43E-11
1538	MT1 (ML1A) (h) (agonist radioligand)	FR095-0044655	melatonin		NA	NA	NA	Specific binding	nH	NA	1.17678
118	mu (MOP) (h) (agonist radioligand)	FR095-0044655	DAMGO		NA	NA	NA	Specific binding	Concurrent IC50	M	6.31E-10
118	mu (MOP) (h) (agonist radioligand)	FR095-0044655	DAMGO		NA	NA	NA	Specific binding	Concurrent Ki	M	2.60E-10
118	mu (MOP) (h) (agonist radioligand)	FR095-0044655	DAMGO		NA	NA	NA	Specific binding	nH	NA	0.90516
118	mu (MOP) (h) (agonist radioligand)	FR095-0044655	JSS20-183A	1.0E-05	M	NA	NA	Specific binding	% Inhibition	%	-1.17E+00
3029	N neuronal alpha4beta2 (h) (agonist radioligand)	FR095-0044655	JSS20-183A	1.0E-05	M	NA	NA	Specific binding	% Inhibition	%	-8.72E+00
3029	N neuronal alpha4beta2 (h) (agonist radioligand)	FR095-0044655	nicotine		NA	NA	NA	Specific binding	Concurrent IC50	M	5.95E-09
3029	N neuronal alpha4beta2 (h) (agonist radioligand)	FR095-0044655	nicotine		NA	NA	NA	Specific binding	Concurrent Ki	M	1.98E-09
3029	N neuronal alpha4beta2 (h) (agonist radioligand)	FR095-0044655	nicotine		NA	NA	NA	Specific binding	nH	NA	0.82696
3010	N neuronal alpha7 (h) (antagonist radioligand)	FR095-0044655	(±)epibatidine		NA	NA	NA	Specific binding	Concurrent IC50	M	1.45E-07
3010	N neuronal alpha7 (h) (antagonist radioligand)	FR095-0044655	(±)epibatidine		NA	NA	NA	Specific binding	Concurrent Ki	M	1.27E-07
3010	N neuronal alpha7 (h) (antagonist radioligand)	FR095-0044655	(±)epibatidine		NA	NA	NA	Specific binding	nH	NA	1.95873
3010	N neuronal alpha7 (h) (antagonist radioligand)	FR095-0044655	JSS20-183A	1.0E-05	M	NA	NA	Specific binding	% Inhibition	%	-7.00E+00
169	Na+ channel (site 2) (antagonist radioligand)	FR095-0044655	JSS20-183A	1.0E-05	M	NA	NA	Specific binding	% Inhibition	%	-1.89E+01
169	Na+ channel (site 2) (antagonist radioligand)	FR095-0044655	veratridine		NA	NA	NA	Specific binding	Concurrent IC50	M	6.24E-06
169	Na+ channel (site 2) (antagonist radioligand)	FR095-0044655	veratridine		NA	NA	NA	Specific binding	Concurrent Ki	M	4.72E-06
169	Na+ channel (site 2) (antagonist radioligand)	FR095-0044655	veratridine		NA	NA	NA	Specific binding	nH	NA	1.58624
100	NK1 (h) (agonist radioligand)	FR095-0044655	JSS20-183A	1.0E-05	M	NA	NA	Specific binding	% Inhibition	%	21.8946
100	NK1 (h) (agonist radioligand)	FR095-0044655	[Sar9,Met(O2)11]-SP		NA	NA	NA	Specific binding	Concurrent IC50	M	2.95E-10
100	NK1 (h) (agonist radioligand)	FR095-0044655	[Sar9,Met(O2)11]-SP		NA	NA	NA	Specific binding	Concurrent Ki	M	1.31E-10
100	NK1 (h) (agonist radioligand)	FR095-0044655	[Sar9,Met(O2)11]-SP		NA	NA	NA	Specific binding	nH	NA	0.94812
66	NMDA (antagonist radioligand)	FR095-0044655	CGS 19755		NA	NA	NA	Specific binding	Concurrent IC50	M	3.29E-07
66	NMDA (antagonist radioligand)	FR095-0044655	CGS 19755		NA	NA	NA	Specific binding	Concurrent Ki	M	2.70E-07
66	NMDA (antagonist radioligand)	FR095-0044655	CGS 19755		NA	NA	NA	Specific binding	nH	NA	0.73045
66	NMDA (antagonist radioligand)	FR095-0044655	JSS20-183A	1.0E-05	M	NA	NA	Specific binding	% Inhibition	%	-1.90E-01
5044	Non-Selective Rat Glycine Ion Channel Strychnine Mass Spectrometry Binding Assay, Cerep	FR095-0044655	guanabenz		NA	NA	NA	Specific binding	Concurrent IC50	M	6.50E-06
5044	Non-Selective Rat Glycine Ion Channel Strychnine Mass Spectrometry Binding Assay, Cerep	FR095-0044655	guanabenz		NA	NA	NA	Specific binding	Concurrent Ki	M	2.11E-06
5044	Non-Selective Rat Glycine Ion Channel Strychnine Mass Spectrometry Binding Assay, Cerep	FR095-0044655	guanabenz		NA	NA	NA	Specific binding	nH	NA	1.02396
5044	Non-Selective Rat Glycine Ion Channel Strychnine Mass Spectrometry Binding Assay, Cerep	FR095-0044655	JSS20-183A	1.0E-05	M	NA	NA	Specific binding	% Inhibition	%	-4.03E+01
355	norepinephrine transporter (h) (antagonist radioligand)	FR095-0044655	JSS20-183A	1.0E-05	M	NA	NA	Specific binding	% Inhibition	%	-1.11E+01
355	norepinephrine transporter (h) (antagonist radioligand)	FR095-0044655	protriptyline		NA	NA	NA	Specific binding	Concurrent IC50	M	4.11E-09
355	norepinephrine transporter (h) (antagonist radioligand)	FR095-0044655	protriptyline		NA	NA	NA	Specific binding	Concurrent Ki	M	3.06E-09
355	norepinephrine transporter (h) (antagonist radioligand)	FR095-0044655	protriptyline		NA	NA	NA	Specific binding	nH	NA	1.35653
1987	OX1 (h) (agonist radioligand)	FR095-0044655	JSS20-183A	1.0E-05	M	NA	NA	Specific binding	% Inhibition	%	6.09185
1987	OX1 (h) (agonist radioligand)	FR095-0044655	orexin-A		NA	NA	NA	Specific binding	Concurrent IC50	M	4.11E-10
1987	OX1 (h) (agonist radioligand)	FR095-0044655	orexin-A		NA	NA	NA	Specific binding	Concurrent Ki	M	3.69E-10
1987	OX1 (h) (agonist radioligand)	FR095-0044655	orexin-A		NA	NA	NA	Specific binding	nH	NA	0.77688
1988	OX2 (h) (agonist radioligand)	FR095-0044655	JSS20-183A	1.0E-05	M	NA	NA	Specific binding	% Inhibition	%	0.78598
1988	OX2 (h) (agonist radioligand)	FR095-0044655	orexin-B		NA	NA	NA	Specific binding	Concurrent IC50	M	1.98E-10
1988	OX2 (h) (agonist radioligand)	FR095-0044655	orexin-B		NA	NA	NA	Specific binding	Concurrent Ki	M	1.82E-10
1988	OX2 (h) (agonist radioligand)	FR095-0044655	orexin-B		NA	NA	NA	Specific binding	nH	NA	0.76749
3846	Oxytocin (h) (agonist radioligand)	FR095-0044655	JSS20-183A	1.0E-05	M	NA	NA	Specific binding	% Inhibition	%	25.3038
3846	Oxytocin (h) (agonist radioligand)	FR095-0044655	Oxytocin		NA	NA	NA	Specific binding	Concurrent IC50	M	1.58E-09
3846	Oxytocin (h) (agonist radioligand)	FR095-0044655	Oxytocin		NA	NA	NA	Specific binding	Concurrent Ki	M	5.45E-10
3846	Oxytocin (h) (agonist radioligand)	FR095-0044655	Oxytocin		NA	NA	NA	Specific binding	nH	NA	1.06936
2881	p38alpha kinase (h)	FR095-0044655	JSS20-183A	1.0E-05	M	NA	NA	Enzymatic activity	% Inhibition	%	10.339
2881	p38alpha kinase (h)	FR095-0044655	SB202190		NA	NA	NA	Enzymatic activity	Concurrent IC50	M	2.81E-08
2881	p38alpha kinase (h)	FR095-0044655	SB202190		NA	NA	NA	Enzymatic activity	nH	NA	1.29778
124	PCP (antagonist radioligand)	FR095-0044655	JSS20-183A	1.0E-05	M	NA	NA	Specific binding	% Inhibition	%	-3.84E+00
124	PCP (antagonist radioligand)	FR095-0044655	MK 801		NA	NA	NA	Specific binding	Concurrent IC50	M	9.39E-09
124	PCP (antagonist radioligand)	FR095-0044655	MK 801		NA	NA	NA	Specific binding	Concurrent Ki	M	5.31E-09
124	PCP (antagonist radioligand)	FR095-0044655	MK 801		NA	NA	NA	Specific binding	nH	NA	1.05965
4077	PDE4D2 (h)	FR095-0044655	JSS20-183A	1.0E-05	M	NA	NA	Enzymatic activity	% Inhibition	%	-7.60E+00
4077	PDE4D2 (h)	FR095-0044655	Ro 20-1724		NA	NA	NA	Enzymatic activity	Concurrent IC50	M	1.80E-07
4077	PDE4D2 (h)	FR095-0044655	Ro 20-1724		NA	NA	NA	Enzymatic activity	nH	NA	0.66355
3500	sigma (non-selective) (h) (agonist radioligand)	FR095-0044655	haloperidol		NA	NA	NA	Specific binding	Concurrent IC50	M	1.23E-07
3500	sigma (non-selective) (h) (agonist radioligand)	FR095-0044655	haloperidol		NA	NA	NA	Specific binding	Concurrent Ki	M	9.93E-08
3500	sigma (non-selective) (h) (agonist radioligand)	FR095-0044655	haloperidol		NA	NA	NA	Specific binding	nH	NA	1.1095
3500	sigma (non-selective) (h) (agonist radioligand)	FR095-0044655	JSS20-183A	1.0E-05	M	NA	NA	Specific binding	% Inhibition	%	-4.77E+00
167	SKCa channel (antagonist radioligand)	FR095-0044655	apamin		NA	NA	NA	Specific binding	Concurrent IC50	M	2.64E-11
167	SKCa channel (antagonist radioligand)	FR095-0044655	apamin		NA	NA	NA	Specific binding	Concurrent Ki	M	1.32E-11
167	SKCa channel (antagonist radioligand)	FR095-0044655	apamin		NA	NA	NA	Specific binding	nH	NA	1.22354
167	SKCa channel (antagonist radioligand)	FR095-0044655	JSS20-183A	1.0E-05	M	NA	NA	Specific binding	% Inhibition	%	0.90009
76	TNF-alpha (h) (agonist radioligand)	FR095-0044655	JSS20-183A	1.0E-05	M	NA	NA	Specific binding	% Inhibition	%	0.10834
76	TNF-alpha (h) (agonist radioligand)	FR095-0044655	TNF-alpha		NA	NA	NA	Specific binding	Concurrent IC50	M	8.08E-11
76	TNF-alpha (h) (agonist radioligand)	FR095-0044655	TNF-alpha		NA	NA	NA	Specific binding	Concurrent Ki	M	2.69E-11
76	TNF-alpha (h) (agonist radioligand)	FR095-0044655	TNF-alpha		NA	NA	NA	Specific binding	nH	NA	1.27749
214	tyrosine hydroxylase	FR095-0044655	3-iodo L-tyrosine		NA	NA	NA	Enzymatic activity	Concurrent IC50	M	1.49E-06
214	tyrosine hydroxylase	FR095-0044655	3-iodo L-tyrosine		NA	NA	NA	Enzymatic activity	nH	NA	1.34741
214	tyrosine hydroxylase	FR095-0044655	JSS20-183A	1.0E-05	M	NA	NA	Enzymatic activity	% Inhibition	%	-8.91E+00
159	V1a (h) (agonist radioligand)	FR095-0044655	JSS20-183A	1.0E-05	M	NA	NA	Specific binding	% Inhibition	%	-8.82E-01
159	V1a (h) (agonist radioligand)	FR095-0044655	[d(CH2)51,Tyr(Me)2]-AVP		NA	NA	NA	Specific binding	Concurrent IC50	M	8.82E-10
159	V1a (h) (agonist radioligand)	FR095-0044655	[d(CH2)51,Tyr(Me)2]-AVP		NA	NA	NA	Specific binding	Concurrent Ki	M	5.51E-10
159	V1a (h) (agonist radioligand)	FR095-0044655	[d(CH2)51,Tyr(Me)2]-AVP		NA	NA	NA	Specific binding	nH	NA	1.16773
106	Y1 (h) (agonist radioligand)	FR095-0044655	JSS20-183A	1.0E-05	M	NA	NA	Specific binding	% Inhibition	%	-2.40E+01
106	Y1 (h) (agonist radioligand)	FR095-0044655	NPY		NA	NA	NA	Specific binding	Concurrent IC50	M	1.54E-10
106	Y1 (h) (agonist radioligand)	FR095-0044655	NPY		NA	NA	NA	Specific binding	Concurrent Ki	M	1.09E-10
106	Y1 (h) (agonist radioligand)	FR095-0044655	NPY		NA	NA	NA	Specific binding	nH	NA	1.15488
107	Y2 (h) (agonist radioligand)	FR095-0044655	JSS20-183A	1.0E-05	M	NA	NA	Specific binding	% Inhibition	%	3.94301
107	Y2 (h) (agonist radioligand)	FR095-0044655	NPY		NA	NA	NA	Specific binding	Concurrent IC50	M	1.39E-10
107	Y2 (h) (agonist radioligand)	FR095-0044655	NPY		NA	NA	NA	Specific binding	Concurrent Ki	M	5.55E-11
107	Y2 (h) (agonist radioligand)	FR095-0044655	NPY		NA	NA	NA	Specific binding	nH	NA	1.26442
