# Supplementary material for: Structure–Activity Relationships and Evaluation of 2-(Heteroaryl-cycloalkyl)-1H-indoles as Tauopathy Positron Emission Tomography Radiotracers
Source: J Med Chem. 2025 Mar 11;68(6):6462–92. doi: 10.1021/acs.jmedchem.4c02988 (PMC11956013; doi:10.1021/acs.jmedchem.4c02988)
Supplement: Supplementary file 2 — jm4c02988_si_002.csv [file jm4c02988_si_002.csv]

						Ki (nM)
Compound	SMILES		Code		AD	PSP	CBD	vs.
21	FC(C=C1)=CC2=C1C=C(N2)C3=CN=C(N4CCCCC4)N=C3		JSS20-041A		7.7	9.2	12	[3H]8
22	FC(CC1)CCN1C2=NC=C(C3=CC4=C(C=C(F)C=C4)N3)C=N2		JSS20-052A		14	18	15	[3H]8
23	FC(C=C1)=CC2=C1C=C(N2)C3=CN=C(N4CCC(F)(F)CC4)N=C3		JSS20-113A		37	23	n.d.	[3H]7
24	FC(C(O)C1)CN1C2=NC=C(C3=CC4=C(C=C(C#N)C=C4)N3)C=N2		JSS19-171A		74	76	n.d.	[3H]8
27	FC(C(O)C1)CN1C2=NC=C(C3=CC4=C(C=C(F)C=C4)N3)C=N2		JSS19-159A		11	13	10	[3H]8
28	FC(C(O)C1)CN1C2=NC=C(C3=CC4=C(C=CC=C4)N3)C=N2		JSS19-140B		34	31	n.d.	[3H]8
42	FC(C=C1)=CC2=C1C=C(N2)C3=CN=C(N4CCC(OC)CC4)N=C3		JSS20-040A		9.5	10	14	[3H]8
(R)-43	F[C@@H](C1)CCN1C2=NC=C(C3=CC4=C(C=C(F)C=C4)N3)C=N2		JSS20-115A		17	23	20	[3H]8
44	O=C(CC1)CCN1C2=NC=C(C3=CC4=C(C=C(F)C=C4)N3)C=N2		JSS20-116A		17	14	15	[3H]8
45	FC(C=C1)=CC2=C1C=C(N2)C3=CC=C(N4CCCCC4)N=C3		JSS20-146B		4.9	5.2	5.9	[3H]8
46	FC(C=C1)=CC2=C1C=C(N2)C3=CC=C(N4CCOCC4)N=C3		JSS20-114A		13	11	12	[3H]8
49	FC1=CC2=C(C=C1)OC(C3=CN=C(N4CCC(O)CC4)N=C3)=C2		JSS20-070C		45	91	n.d.	[3H]7
52	OC(CC1)CCN1C2=NC=C(C3=CC4=C(C=CC=C4)N3)C=N2		JSS20-064A		11	24	n.d.	[3H]7
53	FC1=CC2=C(C=C1)NC(C3=CN=C(N4CCC(O)CC4)N=C3)=C2		JSS20-073A		21	20	n.d.	[3H]7
74	FC1=NC(N2CCCCC2)=CC=C1C3=CC4=C(C=CC=C4)N3		JSS20-182A		7.8	7.7	7.8	[3H]8
75	FC1=NC(N2CCOCC2)=CC=C1C3=CC4=C(C=CC=C4)N3		JSS20-183A		6.5	10	11	[3H]8
78	FC1=CC2=C(C=C1)NC(C3=CN=C(N4CCOCC4)N=C3)=C2		BXXXI-049		9.2	9.5	10	[3H]8
79	FC1=CC2=C(C=C1)NC(C3=CC=C(N4CCOCC4)N=C3)=C2		BXXXI-050		5	6.3	7.7	[3H]8
81	FC(C=C1)=CC2=C1C=C(N2)C3=CC=C(N4CCCCC4)N=C3F		JSS21-092C		29	34	26	[3H]8
87	FC(C=C1)=CC2=C1C=C(N2)C3=NC=C(N4CCOCC4)N=C3		BXXXI-031		8	7.3	8.2	[3H]8
88	FC(C=C1)=CC2=C1C=C(N2)C3=C(F)C=C(N4CCOCC4)N=C3		BXXXI-025		11	12	11	[3H]8
89	FC(C=C1)=CC2=C1C=C(N2)C3=CC(F)=C(N4CCCCC4)N=C3		BXXXI-020		7.5	7.8	8.7	[3H]8
90	FC(C=C1)=CC2=C1C=C(N2)C3=CC(F)=C(N4CCOCC4)N=C3		BXXXI-001		24	20	18	[3H]8
94	FC1=C(C2=CC3=C(C=CC=C3)N2)C=NC(N4CCOCC4)=C1		BXXXI-022		13	15	12	[3H]8
95	FC1=C(N2CCCCC2)N=CC(C3=CC4=C(C=CC=C4)N3)=C1		BXXXI-017		16	17	14	[3H]8
96	FC1=C(N2CCOCC2)N=CC(C3=CC4=C(C=CC=C4)N3)=C1		BXXX-190		7.9	8.6	9.5	[3H]8
98	FC1=C(C2=CC3=C(C=CC=C3)N2)N=CC(N4CCCCC4)=C1		BXXXI-015		15	20	16	[3H]8
103	FC1=C(C2=CC3=C(C=CC=C3)N2)N=CC(N4CCOCC4)=C1		BXXXI-013		21	25	22	[3H]8
104	FC(C=C1)=CC2=C1C=C(N2)C3=C(F)C=C(N4CCOCC4)C=N3		BXXXI-014		17	20	20	[3H]8
105	FC1=C(N2CCOCC2)C=NC(C3=CC4=C(C=CC=C4)N3)=C1		BXXX-192		50	44	49	[3H]8
106	FC(C=C1)=CC2=C1C=C(N2)C3=CC(F)=C(N4CCOCC4)C=N3		BXXXI-004		115	65	56	[3H]8
108	FCCOCCOC(CC1)CCN1C2=NC=C(C3=CC4=C(C=CC=C4)N3)C=N2		JSS20-154A		20	23	30	[3H]8
109	FC(C=C1)=CC2=C1C=C(N2C)C3=CN=C(N4CCOCC4)N=C3		JSS20-090A		22	32	n.d.	[3H]7
